# Supplementary material for: Quercetin- and Rutin-Containing Electrospun Cellulose Acetate and Polyethylene Glycol Fibers with Antioxidant and Anticancer Properties
Source: Polymers (Basel). 2022 Dec 8;14(24):5380. doi: 10.3390/polym14245380 (PMC9783884; doi:10.3390/polym14245380)
Supplement: Supplementary file 1 [file polymers-14-05380-s001.zip]

Archive with 1 entries (1 files):
- polymers-2073129-supplementary.pdf
